# Supplementary material for: Integrating strategic and tactical decisions in livestock supply chain using bi-level programming, case study: Iran poultry supply chain
Source: PLoS One. 2017 Oct 5;12(10):e0185743. doi: 10.1371/journal.pone.0185743 (PMC5628908; doi:10.1371/journal.pone.0185743)
Supplement: S1 Dataset — (XLSX) [file pone.0185743.s001.xlsx]

## Sheet: Detailed Inf. 
Province	No. of Poutlryfarms		Active Poultryfarm's Capacity	Number of Hatched Poultry	No. of Dead Chicks	No. of Grown Chicks	Value of Grown Chicks	Costs								Annual Consumption of Checken Meat (kg)	Potential Demand (Difference in Production and Demand)	No. of Slaughterhouses
	Active	Inactive						Fertilizer	Feeding Cost	Human Recource Rate (Per month in Rials)	Construction Maintenance	Equipments Maintenance	Vehicle Maintance	Medication	Fuel			Total	Govermental	Private
Azarbayejane Sharghi	606	188	8614	30296	2564	27732	156463080	1492611	102829416	5032941	1024362	431020	153543	4540435	1026922	90880728	20840728	14	14	0
Azarbayejane Gharbi	545	52	10774	33798	5258	28540	169974324	1476677	128236621	7259822	1911021	766974	165848	6960886	1073134	7.51661e+07	1.66061e+07	17	17	0
Ardebil	224	34	4005	13506	1561	11945	74090175	531665	42068342	3141396	241290	247265	65695	1320620	362609	3.04631e+07	-4.59689e+06	12	12	0
Esfahan	1320	454	26790	77070	15795	61275	387468911	4124691	226203780	17114693	1829966	1425925	646605	10780854	2162014	1.19055e+08	7.36521e+06	33	27	6
Alborz	122	80	2311	5757	1206	4551	28139166	237312	17870015	1625230	632700	240720	54170	896300	234480	5.88653e+07	5.88653e+07	2	1	1
Ilam	195	66	3308	12196	1741	10455	69755776	1025094	46861100	2042210	143765	178510	30890	3681500	418245	1.36054e+07	-9.85458e+06	12	12	0
Bushehr	116	10	3122	11541	1356	10185	53654394	639517	32001255	2844820	121300	136560	52090	3080900	465710	2.5204e+07	8.70396e+06	5	5	0
Tehran	234	81	8132	25214	2774	22440	123034914	958561	48055035	2481910	217850	1187351	47035	1494776	1287520	2.97275e+08	1.78915e+08	14	4	10
Charmahalo Bakhtiari	148	16	2957	10240	1685	8555	58029203	619378	37389377	2284523	153785	84333	61890	2093415	447710	2.18444e+07	474417	11	11	0
Khorasane Jonoubi	563	186	7181	21558	3425	18133	88628344	285616	50732304	2710657	350575	334693	93082	2132117	410872	1.51898e+07	-2.42702e+07	10	10	0
Khorasane Razavi	1085	241	15645	50315	7685	42630	233838343	2526727	185589320	7810241	1181259	742268	357805	11986750	1550622	1.46263e+08	3.96534e+07	34	33	1
Khorasane Shomali	54	12	1182	3838	476	3362	19864477	161373	12919923	752603	32880	91602	30613	715704	140970	2.11725e+07	7.20254e+06	8	8	0
Khuzestan	590	152	11180	35971	4339	31632	176235323	2401387	91345888	7464634	785815	789236	240752	3756370	1178731	110573968	49153968	23	23	0
Zanjan	107	11	3430	11818	1693	10125	57762446	503074	50010752	2427592	486230	268700	76930	2674275	359360	2.47839e+07	-5.59609e+06	4	3	1
Semnan	317	145	7622	22441	4878	17563	10420879	6069591	82513473	4475446	748337	131870	60254	4796110	926991	1.54017e+07	-2.48083e+07	7	7	0
Sistano Baluchestan	79	49	2247	6796	492	6304	44393398	581591	16657500	865060	92930	23500	27500	142900	166651	6.18376e+07	3.71876e+07	13	5	8
Fars	704	334	15499	48316	9257	39059	200080737	2527304	153596492	9238771	1036360	837828	270720	9854827	1694847	112159114	13679114	36	32	4
Ghazvin	439	61	8380	26106	3728	22378	145027852	1642921	87266502	4492228	376750	409740	130438	5223291	756328	29318186	-29191814	2	1	1
Qom	305	64	6018	19935	4466	15469	99947395	1178159	54459716	4520814	367860	248080	135925	3050715	654773	2.81008e+07	-1.53292e+07	2	2	0
Kordestan	458	67	8066	26751	2789	23962	171392101	1416383	101782670	4627872	660614	553319	136010	4194271	710955	36444938	7634938	9	9	0
Kerman	600	147	6220	18469	2384	16085	86600609	1927196	66819080	3386198	5754503	452765	121498	4046651	846185	7.17113e+07	3.30513e+07	24	24	0
Kermanshah	599	176	6816	19412	2703	16709	91990024	447871	63458150	5083330	546700	431999	158100	3633454	578049	4.74635e+07	1.79035e+07	11	11	0
Kohkilooye va Bovirahmad	87	27	1430	4236	423	3813	21616155	124794	15132642	716750	10326	18003	3465	504121	141132	1.60705e+07	6.59055e+06	8	8	0
Golestan	746	98	19577	77343	9510	67833	373551849	2599730	251337648	12435671	619138	662411	312503	16078248	2212543	4.33591e+07	-3.87909e+07	12	12	0
Gilan	585	88	12784	44488	2679	41809	249295121	658344	157264311	9081293	431035	381240	90622	4730914	1033993	6.05333e+07	-1.07367e+07	8	5	3
Lorestan	374	88	6251	19888	2833	17055	100354486	812546	63093499	4693990	218525	268875	53010	3445736	613580	4.28035e+07	-996471	9	9	0
Mazandaran	1408	292	27040	102344	11050	91294	540023072	2893361	353210667	16164466	1289675	1329385	637517	14692447	2568323	7.50042e+07	-7.15558e+07	11	11	0
Makazi	478	163	9190	29642	4334	25308	146232043	1531645	103183000	7075040	1446500	529002	138178	5835490	1531261	3.45006e+07	-2.79094e+07	13	13	0
Hormozgan	186	64	4142	12498	1773	10725	53691515	749775	41262632	3456964	44470	42929	15300	580336	418590	3.85077e+07	1.78577e+07	8	8	0
Hamedan	442	78	6498	20354	2998	17356	104740270	5282314	67396290	3576675	506873	328441	129969	2657616	624371	4.29017e+07	-1.76683e+07	8	8	0
Yazd	640	217	9056	28736	6005	22731	123351536	2120738	97524950	5336882	1084995	452613	150758	4140205	530258	2.6216e+07	-1.7674e+07	9	9	0
Total	14356	3741	265467	870873	123860	747013	4259647918	49547946	2848072350	164220722	24348389	14027157	4648715	143722234	27127729	1.83268e+09	2.22707e+08

## Sheet: B. Weight
Age (Day)	Body Weight (Grams)	Daily Increase in Body Weight (Grams)	Mean of Body Weight Increase per Week (Grams)	Daily Feeding (Grams)	Cumulative Feeding (Grams)	Conversion Ratio
0	42
1	57	15
2	72	15
3	89	17
4	109	20
5	131	22
6	155	24
7	182	27	20/00		161	0/885
8	212	30		38	199	0/939
9	246	34		42	241	0/980
10	281	35		47	288	1/025
11	320	39		51	339	1/059
12	362	42		57	396	1/094
13	407	45		61	457	1/123
14	455	48	39/00	66	523	1/149
15	506	51		73	596	1/178
16	561	55		78	674	1/201
17	618	57		83	757	1/225
18	678	60		89	846	1/248
19	741	63		95	941	1/270
20	806	65		101	1042	1/293
21	874	68	59/86	107	1149	1/315
22	944	70		114	1263	1/338
23	1017	73		119	1382	1/359
24	1093	76		125	1507	1/379
25	1170	77		131	1638	1/400
26	1249	79		136	1774	1/420
27	1329	80		143	1917	1/442
28	1412	83	76/86	148	20665	1/462
29	1496	84		154	2219	1/483
30	1581	85		159	2378	1/504
31	1667	86		164	2542	1/525
32	1754	87		170	2712	1/546
33	1843	89		174	2886	1/566
34	1932	89		179	3065	1/586
35	2021	89	87/00	183	3248	1/607
36	2111	90		188	3436	1/628
37	2201	90		192	3628	1/648
38	2291	90		196	3824	1/669
39	2382	91		200	4024	1/689
40	2472	90		203	4227	1/710
41	2562	90		207	4434	1/731
42	2652	90	90/14	210	4644	1/751
43	2741	89		213	4857	1/772
44	2830	89		215	5072	1/792
45	2919	89		218	5290	1/812
46	3006	87		221	5511	1/833
47	3093	87		223	5734	1/854
48	3179	86		224	5958	1/874
49	3264	85	87/43	227	6185	1/895
50	3348	84		228	6413	1/915
51	3431	83		229	6642	1/936
52	3512	81		230	6872	1/957
53	3593	81		232	7104	1/977
54	3672	79		233	7336	1/998
55	3751	79		234	7571	2/018
56	3828	77	80/57	234	7805	2/039
57	3904	76		235	8040	2/059
58	3978	74		235	8275	2/080
59	4051	73		236	8511	2/101
60	4123	72		236	8747	2/122
61	4193	70		236	8983	2/142
62	4262	69		236	9219	2/163
63	4330	68	71/71	235	9454	2/183
64	4396	66		235	9689	2/204
65	4461	65		235	9924	2/225
66	4524	63		234	10158	2/245
67	4586	62		234	10392	2/266
68	4647	61		233	10625	2/286
69	4706	59		232	10857	2/307
70	4764	58	62/00	232	11089	2/328
